# Supplementary material for: Creatine supplementation enhances anti-tumor immunity by promoting adenosine triphosphate production in macrophages
Source: Front Immunol. 2023 Aug 18;14:1176956. doi: 10.3389/fimmu.2023.1176956 (PMC10471797; doi:10.3389/fimmu.2023.1176956)
Supplement: Supplementary file 2 [file Table_1.xlsx]

## Sheet: Figure 1
	Figure 1C									Figure 1I	mRNA expression fold chenge to GAPDH
	L and W (L>W)					Tumor volume = (LxW^2)x0.52 (mm^3)					TNF-a		IL-12b		IL-6		IL-1b		IL-4		IL-10		IL-13
			Vehicle	Creatine			Vehicle	Creatine			Vehicle	Creatine	Vehicle	Creatine	Vehicle	Creatine	Vehicle	Creatine	Vehicle	Creatine	Vehicle	Creatine	Vehicle	Creatine
	#1	L	12	11		#1	624	413.27		#1	0.871708	1.09914	0.893449	1.6221	1.14167	1.27732	0.872192	1.32999	1.02051	0.99547	1.01249	0.88759	0.956855	0.959174
		W	10	8.5		#2	630.63	469.3		#2	0.942121	1.09703	1.05929	2.08541	1.02204	1.46194	1.04067	1.60228	1.05269	0.991893	1.02711	1.03774	1.0276	1.17374
	#2	L	11	10		#3	676	241.67		#3	1.09985	1.28996	0.915216	1.22512	1.07197	1.7257	1.12406	1.54952	0.991893	1.05031	1.09088	1.17194	1.05892	1.08444
		W	10.5	9.5		#4	624	546		#4	1.21955	1.21462	1.16604	1.30182	0.928787	1.1916	1.00579	1.50017	0.915594	0.925131	0.976614	0.748073	0.963814	1.01601
	#3	L	13	11		#5	307.125	351		#5	0.866779	1.42093	0.966003	1.95481	0.835531	1.48926	0.957284	1.32403	1.01931	0.801144	0.892905	0.891576	0.992809	0.884945
		W	10	6.5		#6	413.27	399.36		Average	1	1.22433	1	1.63785	1	1.42916	1	1.4612	1	0.95279	1	0.947382	1	1.02366
	#4	L	12	10.5		#7	745.29	267.54		SD	0.154698	0.136866	0.112675	0.382189	0.120268	0.207433	0.0938606	0.127726	0.051866	0.0956846	0.0727446	0.16202	0.0431742	0.111442
		W	10	10		#8	687.96	332.8		SEM	0.0691832	0.0612085	0.05039	0.17092	0.0537855	0.0927667	0.0419758	0.0571209	0.0231952	0.0427914	0.0325324	0.0724577	0.0193081	0.0498383
	#5	L	10.5	12		Average	588.534	377.618		ttets	0.0412943		0.00719294		0.00393754		0.000186873		0.360485		0.526288		0.669723
		W	7.5	7.5		SD	149.43	101.29
	#6	L	11	12		SEM	52.8314	35.8115
		W	8.5	8		ttets	0.00521416
	#7	L	13	10.5
		W	10.5	7
	#8	L	12	10
		W	10.5	8
	Figure 1E					Figure 1F
	IT Mac %					IT Mac No. (x10^4)
		Vehicle	Creatine				Vehicle	Creatine
	#1	73.6	82.7			#1	6.32	7.86
	#2	68.2	78.3			#2	7.21	8.22
	#3	72.3	83.5			#3	5.62	7.38
	#4	71.8	80.6			#4	6.61	6.87
	#5	66.5	75.2			#5	5.18	8.35
	Average	70.48	80.06			Average	6.188	7.736
	SD	2.99282	3.38423			SD	0.802913	0.61305
	SEM	1.33843	1.51347			SEM	0.359074	0.274164
	ttets	0.00146086				ttets	0.00900133
	Figure 1G					Figure 1H
	CD11c+ IT Mac %					CD206+ IT mac %
		Vehicle	Creatine				Vehicle	Creatine
	#1	18.3	33.5			#1	56.3	55.1
	#2	25.5	32.7			#2	55.8	52.5
	#3	30.2	38.3			#3	62.1	50.6
	#4	28.1	38.5			#4	63.3	50.2
	#5	27.8	39.2			#5	58.8	51.2
	Average	25.98	36.44			Average	59.26	51.92
	SD	4.60511	3.08026			SD	3.36645	1.97914
	SEM	2.05947	1.37753			SEM	1.50552	0.885099
	ttets	0.00290925				ttets	0.00298478
	Figure 1J					Figure 1K					Figure 1L
	ROS MFI (fold)					iNOS MFI (fold)					Arginase I MFI (fold)
		Vehicle	Creatine				Vehicle	Creatine				Vehicle	Creatine
	#1	0.767056	1.18545			#1	0.956795	1.15326			#1	0.745739	0.61713
	#2	0.832391	1.40156			#2	1.04695	1.60146			#2	1.09087	0.553401
	#3	0.97751	1.61013			#3	1.07416	1.5836			#3	0.630759	0.675868
	#4	1.1509	0.985048			#4	0.99932	1.41436			#4	1.50338	0.530367
	#5	1.27215	1.48187			#5	0.922776	1.51641			#5	1.02925	0.496391
	Average	1	1.33281			Average	1	1.45382			Average	1	0.574631
	SD	0.211952	0.248245			SD	0.0623191	0.183341			SD	0.340401	0.0717399
	SEM	0.0947878	0.111019			SEM	0.02787	0.0819926			SEM	0.152232	0.0320831
	ttets	0.0520836				ttets	0.000782896				ttets	0.0256803

## Sheet: Figure 2
	Figure 2B				Figure 2C				Figure 2D
	IT TRP-2/Tet+CD8+ T cells %				LNs TRP-2/Tet+CD8+ T cells %				PB TRP-2/Tet+CD8+ T cells %
		Vehicle	Creatine			Vehicle	Creatine			Vehicle	Creatine
	#1	26.3	35.6		#1	15.3	27.1		#1	21.2	17.2
	#2	30.1	33.2		#2	10.3	21.5		#2	3.8	18.6
	#3	25.6	28.6		#3	13.2	18.2		#3	16.1	33.3
	#4	15.8	30.8		#4	7.1	15.6		#4	27.2	25.3
	#5	20.2	36.1		#5	8.2	18.4		#5	7.6	22.1
	Average	23.6	32.86		Average	10.82	20.16		Average	15.18	23.3
	SD	5.61115	3.18245		SD	3.41716	4.40715		SD	9.59854	6.41755
	SEM	2.50938	1.42324		SEM	1.5282	1.97094		SEM	4.2926	2.87002
	ttets	0.0124275			ttets	0.00566465			ttets	0.154473
	Figure 2F				Figure 2G				Figure 2H				Figure 2H
	IFN-g+ IT TRP-2/Tet+CD8+ T cells %				TNF-a+ IT TRP-2/Tet+CD8+ T cells %				GzmB+ IT TRP-2/Tet+CD8+ T cells %				LDH release (absorbance)
		Vehicle	Creatine			Vehicle	Creatine			Vehicle	Creatine			Vehicle	Creatine
	#1	27.8	45.1		#1	35.9	43.6		#1	21.8	30.1		#1	0.856	1.233
	#2	28.2	53.2		#2	40.2	42.1		#2	25.6	32.3		#2	1.123	1.358
	#3	26.3	32.8		#3	33.8	38.8		#3	30.2	28.8		#3	1.005	1.285
	#4	25.1	38.6		#4	35.1	35.6		#4	25.1	31.5		#4	0.867	1.388
	#5	30.2	42.1		#5	28.8	52.3		#5	26.8	30.2		#5	1.002	1.526
	Average	27.52	42.36		Average	34.76	42.48		Average	25.9	30.58		Average	0.9706	1.358
	SD	1.94088	7.59296		SD	4.10646	6.29897		SD	3.0348	1.35536		SD	0.110974	0.111891
	SEM	0.867986	3.39567		SEM	1.83646	2.81698		SEM	1.3572	0.606135		SEM	0.0496292	0.050039
	ttets	0.00286024			ttets	0.0508069			ttets	0.0136285			ttets	0.000575877
	Figure 2K				Figure 2L				Figure 2M				Figure 2N				Figure 2P
	CD80				CD86				I-Ab				H-2Kb				Ag uptake
		Vehicle	Creatine			Vehicle	Creatine			Vehicle	Creatine			Vehicle	Creatine			Vehicle	Creatine
	#1	1.07557	1.56829		#1	1.00457	1.99391		#1	1.09877	2.36182		#1	1.01173	2.63196		#1	0.886213	1.40812
	#2	1.16695	1.63003		#2	1.03501	1.89498		#2	1.09972	2.69231		#2	1.15836	2.54399		#2	1.27917	1.38777
	#3	1.20277	2.11163		#3	1.08067	1.75799		#3	1.13675	2.23362		#3	0.938416	3.06452		#3	1.106	1.59064
	#4	0.750803	1.18862		#4	0.981735	1.6895		#4	0.811966	1.13675		#4	0.931085	1.95015		#4	0.909676	1.26453
	#5	0.803902	1.23557		#5	0.898021	1.69711		#5	0.852802	1.05793		#5	0.960411	2.29472		#5	0.818937	1.20245
	Average	1	1.54683		Average	1	1.8067		Average	1	1.89649		Average	1	2.49707		Average	1	1.3707
	SD	0.209316	0.371343		SD	0.0679839	0.133192		SD	0.154453	0.748983		SD	0.0939733	0.413057		SD	0.189119	0.149701
	SEM	0.093609	0.16607		SEM	0.0304033	0.0595653		SEM	0.0690736	0.334955		SEM	0.0420261	0.184725		SEM	0.0845766	0.0669485
	ttets	0.0208783			ttets	2.0605e-06			ttets	0.0305896			ttets	4.76976e-05			ttets	0.00886745
	Figure 2R				Figure 2S				Figure 2T
	IFN-g+TRP-2/Tet+CD8+ T cells %				TNF-a+ TRP-2/Tet+CD8+ T cells %				GzmB+TRP-2/Tet+CD8+ T cells %
		Vehicle	Creatine			Vehicle	Creatine			Vehicle	Creatine
	#1	27.8	45.1		#1	35.9	43.6		#1	21.8	30.1
	#2	28.2	53.2		#2	40.2	42.1		#2	25.6	32.3
	#3	26.3	32.8		#3	33.8	38.8		#3	30.2	28.8
	#4	25.1	38.6		#4	35.1	35.6		#4	25.1	31.5
	#5	30.2	42.1		#5	28.8	52.3		#5	26.8	30.2
	Average	27.52	42.36		Average	34.76	42.48		Average	25.9	30.58
	SD	1.94088	7.59296		SD	4.10646	6.29897		SD	3.0348	1.35536
	SEM	0.867986	3.39567		SEM	1.83646	2.81698		SEM	1.3572	0.606135
	ttets	0.00286024			ttets	0.0508069			ttets	0.0136285

## Sheet: Figure 3
	Figure 3A						Figure 3B						Figure 3C
	ATP luminescence (fold)						ADP luminescence (fold)						ATP/ADP
		D10		B16-F10 CM				D10		B16-F10 CM				D10		B16-F10 CM
		Vehicle	Cratine	Vehicle	Cratine			Vehicle	Cratine	Vehicle	Cratine			Vehicle	Cratine	Vehicle	Cratine
	#1	1.15632	1.2385	1.44027	2.23166		#1	0.863317	1.00817	1.21488	1.36787		#1	1.11591	1.142	1.10209	1.51666
	#2	0.843822	1.568	1.43283	1.87893		#2	0.93178	1.01531	1.20802	1.25404		#2	0.841865	1.43567	1.10262	1.39284
	#3	1.09211	1.29253	1.38237	2.52124		#3	0.9388	1.17828	1.2592	1.50954		#3	1.01877	1.01976	1.02055	1.55265
	#4	1.08876	1.25852	1.835	2.2551		#4	1.10687	1.235	1.18994	1.2764		#4	1.0361	0.947319	1.43355	1.64241
	#5	0.828476	1.56737	1.28794	2.79912		#5	0.780033	1.07248	1.0589	1.59604		#5	0.987351	1.35858	1.13068	1.63035
	Average	1.0019	1.38498	1.47568	2.33721		Average	0.924159	1.10185	1.18619	1.40078		Average	1	1.18067	1.1579	1.54698
	SD	0.153781	0.167896	0.209854	0.344648		SD	0.120549	0.100869	0.0755744	0.148359		SD	0.100322	0.211256	0.159501	0.100955
	SEM	0.0687728	0.0750855	0.0938497	0.154131		SEM	0.0539114	0.0451099	0.0337979	0.0663482		SEM	0.0448652	0.0944766	0.0713311	0.0451486
	Column	A	B	C	D		Column	A	B	C	D		Column	A	B	C	D
		Column A vs. Column B			0.0405			Column A vs. Column B			0.028			Column A vs. Column B			0.2665
		Column A vs. Column C			0.0115			Column A vs. Column C			0.0021			Column A vs. Column C			0.3747
		Column A vs. Column D			<0.0001			Column A vs. Column D			<0.0001			Column A vs. Column D			0.0002
		Column B vs. Column C			0.9196			Column B vs. Column C			0.5891			Column B vs. Column C			0.995
		Column B vs. Column D			<0.0001			Column B vs. Column D			0.0017			Column B vs. Column D			0.0069
		Column C vs. Column D			<0.0001			Column C vs. Column D			0.0233			Column C vs. Column D			0.0042
	Figure 3D						Figure 3E						Figure 3F
	PCr level (fold)						CK activity (fold)						2-NBDG uptake
		D10		B16-F10 CM				D10		B16-F10 CM				D10		B16-F10 CM
		Vehicle	Cratine	Vehicle	Cratine			Vehicle	Cratine	Vehicle	Cratine			Vehicle	Cratine	Vehicle	Cratine
	#1	0.99414	1.36577	1.71747	1.87339		#1	1.08495	1.64358	1.79132	2.40997		#1	1.04249	1.01469	1.72359	1.41183
	#2	0.89918	1.31536	1.7374	1.95897		#2	1.0434	1.49123	1.49123	2.31302		#2	0.969023	0.996823	1.51509	1.35425
	#3	1.25205	1.32591	1.89215	2.12544		#3	0.844875	1.04801	1.73592	1.99908		#3	0.994837	1.13781	1.39992	1.41183
	#4	0.922627	1.28722	1.7245	1.88394		#4	0.978763	1.32964	1.90212	1.80979		#4	0.897538	0.843924	1.35425	1.03852
	#5	0.932006	1.08675	1.76905	2.24033		#5	1.04801	0.992613	1.56048	2.3638		#5	1.09611	1.04647	1.55282	1.32645
	Average	1	1.2762	1.76811	2.01641		Average	1	1.30102	1.69621	2.17913		Average	1	1.00794	1.50913	1.30858
	SD	0.145206	0.109588	0.0721026	0.160725		SD	0.0947627	0.279944	0.168422	0.261798		SD	0.0750454	0.10656	0.144786	0.15545
	SEM	0.0649382	0.0490094	0.0322453	0.0718786		SEM	0.0423792	0.125195	0.0753205	0.117079		SEM	0.0335613	0.0476552	0.0647504	0.0695195
	Column	A	B	C	D		Column	A	B	C	D		Column	A	B	C	D
		Column A vs. Column B			0.0157			Column A vs. Column B			0.1606			Column A vs. Column B			0.9996
		Column A vs. Column C			<0.0001			Column A vs. Column C			0.0005			Column A vs. Column C			<0.0001
		Column A vs. Column D			<0.0001			Column A vs. Column D			<0.0001			Column A vs. Column D			0.0061
		Column B vs. Column C			<0.0001			Column B vs. Column C			0.0454			Column B vs. Column C			<0.0001
		Column B vs. Column D			<0.0001			Column B vs. Column D			<0.0001			Column B vs. Column D			0.0075
		Column C vs. Column D			0.0314			Column C vs. Column D			0.0126			Column C vs. Column D			0.0904
	Figure 3G
	ATP luminescnece (fold)
		Vehicle			Cratine
		Vehicle	Oligomycin A	BU99006	Vehicle	Oligomycin A	BU99006
	#1	0.862244	0.861672	0.862054	1.3555	1.18687	0.863579
	#2	1.05211	0.804465	0.968142	1.6095	1.28158	0.986575
	#3	0.953586	0.784251	0.966934	1.6737	1.29238	1.03755
	#4	0.973863	0.869427	0.850612	1.35944	1.19913	1.13544
	#5	1.1582	0.960578	1.03743	1.39116	1.47309	1.05974
	Average	1	0.856079	0.937034	1.47786	1.28661	1.01658
	SD	0.111306	0.0688343	0.0791062	0.151818	0.114495	0.100921
	SEM	0.0497775	0.0307837	0.0353774	0.0678952	0.0512035	0.0451332
	Column	A	B	C	D	E	F
	Column A vs. Column B						0.3152	A-B
	Column A vs. Column C						0.9365	A-C
	Column A vs. Column D						<0.0001	A-D
	Column A vs. Column E						0.0038	A-E
	Column A vs. Column F						0.9999	A-F
	Column B vs. Column C						0.8385	B-C
	Column B vs. Column D						<0.0001	B-D
	Column B vs. Column E						<0.0001	B-E
	Column B vs. Column F						0.2122	B-F
	Column C vs. Column D						<0.0001	C-D
	Column C vs. Column E						0.0004	C-E
	Column C vs. Column F						0.848	C-F
	Column D vs. Column E						0.091	D-E
	Column D vs. Column F						<0.0001	D-F
	Column E vs. Column F						0.0068	E-F

## Sheet: Figure 4
	Figure 4A						Figure 4B						Figure 4C						Figure 4E
	ATP luminescence (fold)						TNF-a (pg/mL)						IFN-g+TRP-2/Tet+CD8+ T cells %						Tumore volume (mm3)								Vehicle		Cratine
		Vehicle		Cratine				Vehicle		Cratine				Vehicle		Cratine				Vehicle		Cratine				b-GPA	-	+	-	+
	b-GPA	-	+	-	+		b-GPA	-	+	-	+		b-GPA	-	+	-	+		b-GPA	-	+	-	+		#1	L	12	10	10.5	12.5
	#1	1.1335	0.878254	2.07389	1.4895		#1	284.574	288.428	518.136	404.926		#1	30.2	30.6	35.7	30.5		#1	687.96	375.7	349.44	786.5			W	10.5	8.5	8	11
	#2	0.960537	0.861461	1.72628	1.28463		#2	281.621	460.433	612.921	311.281		#2	28.2	31.5	38.2	31.2		#2	544.635	413.27	332.8	716.625		#2	L	9.5	11	10	12.5
	#3	0.928631	0.926952	1.94123	1.06129		#3	432.189	468.121	461.479	399.947		#3	25.6	25.7	35.2	32.2		#3	786.5	687.96	292.5	413.27			W	10.5	8.5	8	10.5
	#4	0.893367	0.874895	2.20319	0.982368		#4	406.591	434.234	531.302	409.927		#4	27.3	28.3	33.6	26.7		#4	624	849.42	421.2	546		#3	L	12.5	12	10	11
	#5	1.04618	0.858102	2.1377	1.36356		#5	406.924	280.737	478.326	296.783		#5	30.5	28.8	36.8	28.1		#5	307.125	349.44	186.745	761.332			W	11	10.5	7.5	8.5
	Average	1.03778	0.975651	2.07389	1.46432		Average	362.38	386.391	520.433	364.573		Average	28.36	28.98	35.9	29.74		#6	413.27	786.5	375.7	394.485		#4	L	12	13.5	10	10.5
	SD	0.0970709	0.0276441	0.188898	0.210804		SD	73.1228	93.8222	59.0042	55.6153		SD	2.04524	2.24878	1.72627	2.27442		#7	375.7	413.27	421.2	399.36			W	10	11	9	10
	SEM	0.0434114	0.0123628	0.0844777	0.0942743		SEM	32.7015	41.9586	26.3875	24.8719		SEM	0.914658	1.00568	0.77201	1.01715		#8	755.04	786.5	110.5	817.96		#5	L	10.5	10.5	8.5	12.1
	Column	A	B	C	D		Column	A	B	C	D		Column	A	B	C	D		Average	561.779	582.758	311.261	604.442			W	7.5	8	6.5	11
	Column A vs. Column B				0.3062		Column A vs. Column B				0.9512		Column A vs. Column B				0.9646		SD	181.055	213.796	111.104	185.948		#6	L	11	12.5	10	10.5
	Column A vs. Column C				<0.0001		Column A vs. Column C				0.015		Column A vs. Column C				0.0002		SEM	64.0125	87.2817	45.3579	75.9131			W	8.5	11	8.5	8.5
	Column A vs. Column D				0.002		Column A vs. Column D				>0.9999		Column A vs. Column D				0.7255		Column	A	B	C	D		#7	L	10	11	10	12
	Column B vs. Column C				<0.0001		Column B vs. Column C				0.0426		Column B vs. Column C				0.0004		Column A vs. Column B				0.9952			W	8.5	8.5	9	8
	Column B vs. Column D				0.0729		Column B vs. Column D				0.9626		Column B vs. Column D				0.9378		Column A vs. Column C				0.0401		#8	L	12	12.5	8.5	13
	Column C vs. Column D				<0.0001		Column C vs. Column D				0.0165		Column C vs. Column D				0.0013		Column A vs. Column D				0.9625			W	11	11	5	11
																			Column B vs. Column C				0.0232
	Figure 4F						Figure 4G						Figure 4H						Column B vs. Column D				0.9947
	IT macrophages %						IT TNF-a+macropahges %						ATP MFI (fold) IT macrophages						Column C vs. Column D				0.0129
		Vehicle		Cratine				Vehicle		Cratine				Vehicle		Cratine
	b-GPA	-	+	-	+		b-GPA	-	+	-	+		b-GPA	-	+	-	+
	#1	70.5	67.8	82.5	73.1		#1	22.1	17.3	35.6	20.3		#1	1.1335	0.878254	2.07389	1.4895
	#2	80.1	65.6	85.5	72.6		#2	23.2	18.2	33.2	23.1		#2	0.960537	0.861461	1.72628	1.28463
	#3	75.3	68.3	88.3	73.8		#3	25.6	20.1	30.5	21.8		#3	0.928631	0.926952	1.94123	1.06129
	#4	72.5	72.5	78.6	75.2		#4	18.8	13.8	27.3	22.5		#4	0.893367	0.874895	2.20319	0.982368
	#5	73.6	71.2	82.7	68.6		#5	16.3	13.2	27.8	20.6		#5	1.04618	0.858102	2.1377	1.36356
	#6	71.6	75.2	85.2	72.7		#6	20.1	15.6	32.8	17.6		#6	1.03778	0.975651	2.07389	1.46432
	Average	73.9333	70.1	83.8	72.6667		Average	21.0167	16.3667	31.2	20.9833		Average	1	0.895886	2.02603	1.27428
	SD	3.44364	3.51454	3.31783	2.21058		SD	3.31507	2.65982	3.26129	1.97526		SD	0.088774	0.0462422	0.170574	0.210281
	SEM	1.40586	1.43481	1.3545	0.902466		SEM	1.35337	1.08587	1.33142	0.806398		SEM	0.0362418	0.0188783	0.0696367	0.0858467
	Column	A	B	C	D		Column	A	B	C	D		Column	A	B	C	D
	Column A vs. Column B				0.1882		Column A vs. Column B				0.0478		Column A vs. Column B				0.6041
	Column A vs. Column C				0.0002		Column A vs. Column C				<0.0001		Column A vs. Column C				<0.0001
	Column A vs. Column D				0.8986		Column A vs. Column D				>0.9999		Column A vs. Column D				0.0176
	Column B vs. Column C				<0.0001		Column B vs. Column C				<0.0001		Column B vs. Column C				<0.0001
	Column B vs. Column D				0.5115		Column B vs. Column D				0.0498		Column B vs. Column D				0.0011
	Column C vs. Column D				<0.0001		Column C vs. Column D				<0.0001		Column C vs. Column D				<0.0001
	Figure 4I						Figure 4J						Figure 4K						Figure 4L
	IT TRP-2/Tet+CD8+ T cells %						IFN-g+TRP-2/Tet+CD8+ T cells %						TNF-a+ TRP-2/Tet+CD8+ T cells %						GzmB+TRP-2/Tet+CD8+ T cells %
		Vehicle		Cratine				Vehicle		Cratine				Vehicle		Cratine				Vehicle		Cratine
	b-GPA	-	+	-	+		b-GPA	-	+	-	+		b-GPA	-	+	-	+		b-GPA	-	+	-	+
	#1	13.2	8.66	28.1	12.3		#1	22.6	21.3	28.3	22.3		#1	30.5	26.5	38.5	23.5		#1	23.5	23.5	35.8	30.1
	#2	15.1	12.7	33.5	13.5		#2	22.3	20.5	25.6	21.5		#2	32.5	23.3	42.3	25.6		#2	30.2	22.6	38.2	28.6
	#3	13.8	9.32	35.2	15.6		#3	23.2	23.2	30.2	20.6		#3	33.1	25.1	50.1	22.8		#3	33.8	21.3	36.5	25.2
	#4	11.5	9.56	28.2	16.6		#4	26.5	20.1	26.7	23.2		#4	28.6	22.6	45.6	28.3		#4	35.6	27.3	42.2	23.2
	#5	15.6	11.8	25.2	18.1		#5	25.8	18.88	28.8	20.2		#5	26.7	20.5	38.2	27.2		#5	32.1	22.6	40.1	25.8
	#6	18.8	10.2	23.6	15.2		#6	21.3	18.53	32.6	21.5		#6	32.6	21.8	33.5	26.6		#6	25.3	16.3	33.6	26.2
	Average	14.6667	10.3733	28.9667	15.2167		Average	23.6167	20.4183	28.7	21.55		Average	30.6667	23.3	41.3667	25.6667		Average	30.0833	22.2667	37.7333	26.5167
	SD	2.49292	1.56111	4.55485	2.08942		SD	2.06825	1.70618	2.4996	1.09681		SD	2.57112	2.19363	5.91935	2.14818		SD	4.7864	3.56688	3.10204	2.47096
	SEM	1.01773	0.637321	1.85951	0.853001		SEM	0.84436	0.696546	1.02046	0.447772		SEM	1.04966	0.895545	2.41656	0.87699		SEM	1.95404	1.45617	1.2664	1.00877
	Column	A	B	C	D		Column	A	B	C	D		Column	A	B	C	D		Column	A	B	C	D
	Column A vs. Column B				0.0371		Column A vs. Column B				0.041		Column A vs. Column B				0.0095		Column A vs. Column B				0.006
	Column A vs. Column C				0.0008		Column A vs. Column C				0.0009		Column A vs. Column C				0.0002		Column A vs. Column C				0.0072
	Column A vs. Column D				0.9983		Column A vs. Column D				0.2715		Column A vs. Column D				0.1047		Column A vs. Column D				0.338
	Column B vs. Column C				0.0004		Column B vs. Column C				<0.0001		Column B vs. Column C				<0.0001		Column B vs. Column C				<0.0001
	Column B vs. Column D				0.0076		Column B vs. Column D				0.7373		Column B vs. Column D				0.6656		Column B vs. Column D				0.2022
	Column C vs. Column D				0.0014		Column C vs. Column D				<0.0001		Column C vs. Column D				<0.0001		Column C vs. Column D				0.0001

## Sheet: Supplementary Figure
	Supplementary Figure 1				Supplementary Figure 2
	Migration fluorencence (fold)				A	TNF-a (pg/mL)			B	IL-12/Il-23p40 (pg/mL)			C	IL-6 (pg/mL)			D	IL-1b (pg/mL)
		Vehicle	Creatine			Vehicle	Creatine			Vehicle	Creatine			Vehicle	Creatine			Vehicle	Creatine
	#1	1.05211	1.35078		#1	308.688	509.688		#1	369.883	450.969		#1	313.372	346.375		#1	182.2	352.1
	#2	0.903338	1.31002		#2	327.428	393.738		#2	487.582	481.247		#2	274.281	489.541		#2	201.3	286.3
	#3	1.2555	1.5612		#3	344.335	322.976		#3	492.736	694.078		#3	305.193	313.372		#3	235.23	272.6
	#4	0.950212	1.25693		#4	289.865	637.414		#4	361.811	667.552		#4	247.425	329.277		#4	186.2	301.5
	#5	0.838836	1.32551		#5	360.739	494.371		#5	339.324	598.592		#5	288.254	501.479		#5	165.3	311.6
	Average	1	1.36089		Average	326.211	471.637		Average	410.267	578.488		Average	285.705	396.009		Average	194.046	304.82
	SD	0.162629	0.117126		SD	28.0633	120.016		SD	73.8081	108.875		SD	26.2085	91.6757		SD	26.3484	30.3047
	SEM	0.0727301	0.0523805		SEM	12.5503	53.6727		SEM	33.008	48.6902		SEM	11.7208	40.9986		SEM	11.7834	13.5527
	ttets	0.00380684			ttets	0.02979			ttets	0.0211604			ttets	0.0322736			ttets	0.000268597
	Supplementary Figure 3				Supplementary Figure 4
	IFN-g+CD8+ T cells %				CrT mRNA (Slc6a8/gapdh)
		Vehicle	Creatine			CD4+ T cells	CD8+ T cells	CD19+ B cells	macropahegs	Monocytes	Dendritic cells	Neutrophils
	#1	23.1	26.8		#1	0.2184	0.368308	0.238213	1.02643	0.905933	0.461351	0.353741
	#2	18.2	25.1		#2	0.2454	0.386228	0.213906	1.08619	0.883666	0.469627	0.324356
	#3	16.8	22.8		#3	0.3206	0.341158	0.218139	1.08239	1.02542	0.6568	0.341288
	#4	20.5	20.2		Average	0.261467	0.365231	0.223419	1.065	0.938339	0.529259	0.339795
	#5	22.1	18.8		SD	0.0529605	0.0226917	0.0129856	0.0334588	0.0762294	0.110531	0.0147495
	Average	20.14	22.74		SEM	0.0305768	0.0131011	0.00749725	0.0193174	0.0440111	0.0638149	0.00851564
	SD	2.62926	3.31783		Column	A	B	C	D	E	F	G
	SEM	1.17584	1.48378		Column A vs. Column B							0.3422
	ttets	0.206902			Column A vs. Column C							0.9792
					Column A vs. Column D							<0.0001
					Column A vs. Column E							<0.0001
					Column A vs. Column F							0.0008
					Column A vs. Column G							0.639
					Column B vs. Column C							0.0187
					Column B vs. Column D							<0.0001
					Column B vs. Column E							<0.0001
					Column B vs. Column F							0.0417
					Column B vs. Column G							0.9975
					Column C vs. Column D							<0.0001
					Column C vs. Column E							<0.0001
					Column C vs. Column F							0.0002
					Column C vs. Column G							0.2324
					Column D vs. Column E							0.1649
					Column D vs. Column F							<0.0001
					Column D vs. Column G							<0.0001
					Column E vs. Column F							<0.0001
					Column E vs. Column G							<0.0001
					Column F vs. Column G							0.0155
			Supplementary Figure 5
			A	Correlation					B	Correlation
	Creatine	b-GPA		ATP	TNF-a (pg/mL)		Creatine	b-GPA	ATP	IFN-g+TRP-2/Tet+CD8+T cells %
	-	-	#1	0.861506	284.574		-	-	0.861506	30.2
	-	-	#2	0.98158	281.621		-	-	0.98158	28.2
	-	-	#3	1.07204	432.189		-	-	1.07204	25.6
	-	-	#4	1.1007	406.591		-	-	1.1007	27.3
	-	-	#5	0.984175	406.924		-	-	0.984175	30.5
	-	+	#1	1.04392	288.428		-	+	1.04392	30.6
	-	+	#2	1.10927	460.433		-	+	1.10927	31.5
	-	+	#3	1.12792	468.121		-	+	1.12792	25.7
	-	+	#4	1.1363	434.234		-	+	1.1363	28.3
	-	+	#5	1.07281	280.737		-	+	1.07281	28.8
	+	-	#1	1.51667	518.136		+	-	1.51667	35.7
	+	-	#2	1.50018	612.921		+	-	1.50018	38.2
	+	-	#3	1.5491	461.479		+	-	1.5491	35.2
	+	-	#4	1.6427	531.302		+	-	1.6427	33.6
	+	-	#5	1.70817	478.326		+	-	1.70817	36.8
	+	+	#1	1.37003	404.926		+	+	1.37003	30.5
	+	+	#2	1.37492	311.281		+	+	1.37492	31.2
	+	+	#3	1.26797	399.947		+	+	1.26797	32.2
	+	+	#4	1.29958	409.927		+	+	1.29958	26.7
	+	+	#5	1.36996	296.783		+	+	1.36996	28.1
	Best-fit values						Best-fit values
	Slope	234.7					Slope	10.43
	Y-intercept	114					Y-intercept	17.67
	X-intercept	-0.4856					X-intercept	-1.694
	1/slope	0.00426					1/slope	0.09591
	Std. Error						Std. Error
	Slope	73.57					Slope	2.574
	Y-intercept	93.9					Y-intercept	3.285
	95% Confidence Intervals						95% Confidence Intervals
	Slope	80.16 to 389.3					Slope	5.018 to 15.83
	Y-intercept	-83.29 to 311.3					Y-intercept	10.76 to 24.57
	X-intercept	-3.851 to 0.2157					X-intercept	-4.877 to -0.6823
	Goodness of Fit						Goodness of Fit
	R squared	0.3612					R squared	0.4768
	Sy.x	77.28					Sy.x	2.704
	Is slope significantly non-zero?						Is slope significantly non-zero?
	F	10.18					F	16.41
	DFn, DFd	1, 18					DFn, DFd	1, 18
	P value	0.0051					P value	0.0008
	Deviation from zero?	Significant					Deviation from zero?	Significant
	Equation	Y = 234.7*X + 114.0					Equation	Y = 10.43*X + 17.67
	Data						Data
	Number of X values	20					Number of X values	20
	Maximum number of Y replicates	1					Maximum number of Y replicates	1
	Total number of values	20					Total number of values	20
	Number of missing values	0					Number of missing values	0
